# Supplementary material for: Association Between Oral Antihyperglycemic Medications and Erectile Function in Men with Type 2 Diabetes Mellitus
Source: Life (Basel). 2026 Apr 3;16(4):597. doi: 10.3390/life16040597 (PMC13117611; doi:10.3390/life16040597)
Supplement: Supplementary file 1 [file life-16-00597-s001.zip]

Archive with 1 entries (1 files):
- life-4157598-supplementary.pdf
